# Supplementary material for: Antiviral Activity of Berbamine Against Influenza A Virus Infection
Source: Int J Mol Sci. 2025 Mar 20;26(6):2819. doi: 10.3390/ijms26062819 (PMC11942913; doi:10.3390/ijms26062819)
Supplement: Supplementary file 1 [file ijms-26-02819-s001.zip]

Archive with 1 entries (1 files):
- ijms-3523818-supplementary.pdf
